# Supplementary material for: Computer-Aided Virtual Saturation Mutagenesis Improves the Lignocellulose-Degrading Performance of an Aspergillus niger LPMO
Source: Foods. 2026 Jun 16;15(12):2178. doi: 10.3390/foods15122178 (PMC13297978; doi:10.3390/foods15122178)
Supplement: Supplementary file 1 [file foods-15-02178-s001.zip]

Archive with 1 entries (1 files):
- foods-4318641-supplementary.pdf
